# Supplementary material for: Two New Phenolic Glycosides with Lactone Structural Units from Leaves of Ardisia crenata Sims with Antibacterial and Anti-Inflammatory Activities
Source: Molecules. 2022 Jul 31;27(15):4903. doi: 10.3390/molecules27154903 (PMC9370425; doi:10.3390/molecules27154903)
Supplement: Supplementary file 1 [file molecules-27-04903-s001.zip]

Archive with 1 entries (1 files):
- molecules-1834658-supplementary.pdf
